# Supplementary material for: Novel DNA Aptameric Sensors to Detect the Toxic Insecticide Fenitrothion
Source: Int J Mol Sci. 2021 Oct 7;22(19):10846. doi: 10.3390/ijms221910846 (PMC8509669; doi:10.3390/ijms221910846)
Supplement: Supplementary file 1 [file ijms-22-10846-s001.zip]

Archive with 1 entries (1 files):
- ijms-1390781-supplementary.pdf
